# Supplementary material for: Phragmalin-Type Limonoids from the Fruits of Chukrasia tabularis and Their Anti-Inflammatory Activity
Source: Molecules. 2023 Jun 30;28(13):5136. doi: 10.3390/molecules28135136 (PMC10343657; doi:10.3390/molecules28135136)
Supplement: Supplementary file 1 [file molecules-28-05136-s001.zip]

Archive with 1 entries (1 files):
- molecules-2434682-supplementary.pdf
